# Supplementary material for: DDC-Promoter-Driven Chemogenetic Activation of SNpc Dopaminergic Neurons Alleviates Parkinsonian Motor Symptoms
Source: Int J Mol Sci. 2023 Jan 27;24(3):2491. doi: 10.3390/ijms24032491 (PMC9916413; doi:10.3390/ijms24032491)
Supplement: Supplementary file 1 [file ijms-24-02491-s001.zip]

Archive with 1 entries (1 files):
- DDC supple IJMS revison final track on.pdf
